# Supplementary material for: Arpin deficiency increases actomyosin contractility and vascular permeability
Source: eLife. 2024 Sep 19;12:RP90692. doi: 10.7554/eLife.90692 (PMC11412691; doi:10.7554/eLife.90692)
Supplement: Figure 1—source data 1. [file elife-90692-fig1-data1.zip]

Archive with 9 entries (8 files):
- Figure 1 - Source data 1. Uncropped and labelled gels and membranes for Figure 1 /
- Figure 1 - Source data 1. Uncropped and labelled gels and membranes for Figure 1 /Fig 1A_bEnd3 and MLEC_Actb and Arpin_Labelled.tif
- __MACOSX/Figure 1 - Source data 1. Uncropped and labelled gels and membranes for Figure 1 /._Fig 1A_bEnd3 and MLEC_Actb and Arpin_Labelled.tif
- Figure 1 - Source data 1. Uncropped and labelled gels and membranes for Figure 1 /Fig 1B_Arpin_Labelled.tif
- __MACOSX/Figure 1 - Source data 1. Uncropped and labelled gels and membranes for Figure 1 /._Fig 1B_Arpin_Labelled.tif
- Figure 1 - Source data 1. Uncropped and labelled gels and membranes for Figure 1 /Fig 1A_HUVEC and HMEC-1_7SL and ARPIN_Labelled.tif
- __MACOSX/Figure 1 - Source data 1. Uncropped and labelled gels and membranes for Figure 1 /._Fig 1A_HUVEC and HMEC-1_7SL and ARPIN_Labelled.tif
- Figure 1 - Source data 1. Uncropped and labelled gels and membranes for Figure 1 /Fig 1B_Gamma Tubulin_Labelled.tif
- __MACOSX/Figure 1 - Source data 1. Uncropped and labelled gels and membranes for Figure 1 /._Fig 1B_Gamma Tubulin_Labelled.tif
