# Supplementary material for: Arpin deficiency increases actomyosin contractility and vascular permeability
Source: eLife. 2024 Sep 19;12:RP90692. doi: 10.7554/eLife.90692 (PMC11412691; doi:10.7554/eLife.90692)
Supplement: Figure 1—source data 2. [file elife-90692-fig1-data2.zip]

Archive with 9 entries (8 files):
- Figure 1 - Source data 2. Raw unedited membranes and gels for Figure 1 /
- Figure 1 - Source data 2. Raw unedited membranes and gels for Figure 1 /Fig 1B_Gamma Tubulin.tif
- __MACOSX/Figure 1 - Source data 2. Raw unedited membranes and gels for Figure 1 /._Fig 1B_Gamma Tubulin.tif
- Figure 1 - Source data 2. Raw unedited membranes and gels for Figure 1 /Fig 1A_Arpin and Actb .tif
- __MACOSX/Figure 1 - Source data 2. Raw unedited membranes and gels for Figure 1 /._Fig 1A_Arpin and Actb .tif
- Figure 1 - Source data 2. Raw unedited membranes and gels for Figure 1 /Fig 1B_Arpin .tif
- __MACOSX/Figure 1 - Source data 2. Raw unedited membranes and gels for Figure 1 /._Fig 1B_Arpin .tif
- Figure 1 - Source data 2. Raw unedited membranes and gels for Figure 1 /Fig 1A_ARPIN and 7SL.tif
- __MACOSX/Figure 1 - Source data 2. Raw unedited membranes and gels for Figure 1 /._Fig 1A_ARPIN and 7SL.tif
