# Supplementary material for: Arpin deficiency increases actomyosin contractility and vascular permeability
Source: eLife. 2024 Sep 19;12:RP90692. doi: 10.7554/eLife.90692 (PMC11412691; doi:10.7554/eLife.90692)
Supplement: Figure 2—source data 1. [file elife-90692-fig2-data1.zip]

Archive with 9 entries (8 files):
- Figure 2 - Source data 1. Uncropped and labelled membranes for Figure 2/
- Figure 2 - Source data 1. Uncropped and labelled membranes for Figure 2/.DS_Store
- __MACOSX/Figure 2 - Source data 1. Uncropped and labelled membranes for Figure 2/._.DS_Store
- Figure 2 - Source data 1. Uncropped and labelled membranes for Figure 2/Fig 2B_Gamma Tubulin_Labelled.tif
- __MACOSX/Figure 2 - Source data 1. Uncropped and labelled membranes for Figure 2/._Fig 2B_Gamma Tubulin_Labelled.tif
- Figure 2 - Source data 1. Uncropped and labelled membranes for Figure 2/Fig 2B_Arpin_Labelled.tif
- __MACOSX/Figure 2 - Source data 1. Uncropped and labelled membranes for Figure 2/._Fig 2B_Arpin_Labelled.tif
- Figure 2 - Source data 1. Uncropped and labelled membranes for Figure 2/Fig 2B_ICAM-1_Labelled.tif
- __MACOSX/Figure 2 - Source data 1. Uncropped and labelled membranes for Figure 2/._Fig 2B_ICAM-1_Labelled.tif
