# Supplementary material for: Arpin deficiency increases actomyosin contractility and vascular permeability
Source: eLife. 2024 Sep 19;12:RP90692. doi: 10.7554/eLife.90692 (PMC11412691; doi:10.7554/eLife.90692)
Supplement: Figure 2—source data 2. [file elife-90692-fig2-data2.zip]

Archive with 7 entries (6 files):
- Figure 2 - Source data 2. Raw unedited membranes for Figure 2/
- Figure 2 - Source data 2. Raw unedited membranes for Figure 2/Fig 2B_Gamma Tubulin .tif
- __MACOSX/Figure 2 - Source data 2. Raw unedited membranes for Figure 2/._Fig 2B_Gamma Tubulin .tif
- Figure 2 - Source data 2. Raw unedited membranes for Figure 2/Fig 2B_ICAM-1.tif
- __MACOSX/Figure 2 - Source data 2. Raw unedited membranes for Figure 2/._Fig 2B_ICAM-1.tif
- Figure 2 - Source data 2. Raw unedited membranes for Figure 2/Fig 2B_Arpin.tif
- __MACOSX/Figure 2 - Source data 2. Raw unedited membranes for Figure 2/._Fig 2B_Arpin.tif
