# Supplementary material for: Arpin deficiency increases actomyosin contractility and vascular permeability
Source: eLife. 2024 Sep 19;12:RP90692. doi: 10.7554/eLife.90692 (PMC11412691; doi:10.7554/eLife.90692)
Supplement: Figure 2—figure supplement 1—source data 1. [file elife-90692-fig2-figsupp1-data1.zip]

Archive with 15 entries (14 files):
- Figure 2 - Figure supplement 1 - Source data 1. Uncropped and labelled membranes for Figure 2 -Figure supplement 1/
- Figure 2 - Figure supplement 1 - Source data 1. Uncropped and labelled membranes for Figure 2 -Figure supplement 1/Fig 2 - FS1C - PICK1 - Labelled.tif
- __MACOSX/Figure 2 - Figure supplement 1 - Source data 1. Uncropped and labelled membranes for Figure 2 -Figure supplement 1/._Fig 2 - FS1C - PICK1 - Labelled.tif
- Figure 2 - Figure supplement 1 - Source data 1. Uncropped and labelled membranes for Figure 2 -Figure supplement 1/Fig 2 - FS1A - PICK1 - Labelled.tif
- __MACOSX/Figure 2 - Figure supplement 1 - Source data 1. Uncropped and labelled membranes for Figure 2 -Figure supplement 1/._Fig 2 - FS1A - PICK1 - Labelled.tif
- Figure 2 - Figure supplement 1 - Source data 1. Uncropped and labelled membranes for Figure 2 -Figure supplement 1/Fig 2 - FS1A - Gamma Tubulin - Labelled.tif
- __MACOSX/Figure 2 - Figure supplement 1 - Source data 1. Uncropped and labelled membranes for Figure 2 -Figure supplement 1/._Fig 2 - FS1A - Gamma Tubulin - Labelled.tif
- Figure 2 - Figure supplement 1 - Source data 1. Uncropped and labelled membranes for Figure 2 -Figure supplement 1/Fig 2 - FS1B - Arpin - Labelled.tif
- __MACOSX/Figure 2 - Figure supplement 1 - Source data 1. Uncropped and labelled membranes for Figure 2 -Figure supplement 1/._Fig 2 - FS1B - Arpin - Labelled.tif
- Figure 2 - Figure supplement 1 - Source data 1. Uncropped and labelled membranes for Figure 2 -Figure supplement 1/Fig 2 - FS1B - Gamma Tubulin - Labelled.tif
- __MACOSX/Figure 2 - Figure supplement 1 - Source data 1. Uncropped and labelled membranes for Figure 2 -Figure supplement 1/._Fig 2 - FS1B - Gamma Tubulin - Labelled.tif
- Figure 2 - Figure supplement 1 - Source data 1. Uncropped and labelled membranes for Figure 2 -Figure supplement 1/Fig 2 - FS1C - Gamma Tubulin - Labelled.tif
- __MACOSX/Figure 2 - Figure supplement 1 - Source data 1. Uncropped and labelled membranes for Figure 2 -Figure supplement 1/._Fig 2 - FS1C - Gamma Tubulin - Labelled.tif
- Figure 2 - Figure supplement 1 - Source data 1. Uncropped and labelled membranes for Figure 2 -Figure supplement 1/Fig 2 - FS1B - ICAM-1 - Labelled.tif
- __MACOSX/Figure 2 - Figure supplement 1 - Source data 1. Uncropped and labelled membranes for Figure 2 -Figure supplement 1/._Fig 2 - FS1B - ICAM-1 - Labelled.tif
