# Supplementary material for: Arpin deficiency increases actomyosin contractility and vascular permeability
Source: eLife. 2024 Sep 19;12:RP90692. doi: 10.7554/eLife.90692 (PMC11412691; doi:10.7554/eLife.90692)
Supplement: Figure 3—source data 1. [file elife-90692-fig3-data1.zip]

Archive with 29 entries (28 files):
- Figure 3 - Source data 1. Uncropped and labelled membranes for Figure 3/
- Figure 3 - Source data 1. Uncropped and labelled membranes for Figure 3/Fig 3C_B-catenin_Labelled.tif
- __MACOSX/Figure 3 - Source data 1. Uncropped and labelled membranes for Figure 3/._Fig 3C_B-catenin_Labelled.tif
- Figure 3 - Source data 1. Uncropped and labelled membranes for Figure 3/Fig 3C_Vinculin_Labelled.tif
- __MACOSX/Figure 3 - Source data 1. Uncropped and labelled membranes for Figure 3/._Fig 3C_Vinculin_Labelled.tif
- Figure 3 - Source data 1. Uncropped and labelled membranes for Figure 3/.DS_Store
- __MACOSX/Figure 3 - Source data 1. Uncropped and labelled membranes for Figure 3/._.DS_Store
- Figure 3 - Source data 1. Uncropped and labelled membranes for Figure 3/Fig 3D_Claudin-5_Labelled.tif
- __MACOSX/Figure 3 - Source data 1. Uncropped and labelled membranes for Figure 3/._Fig 3D_Claudin-5_Labelled.tif
- Figure 3 - Source data 1. Uncropped and labelled membranes for Figure 3/Fig 3D_Gamma Tubulin_Labelled.tif
- __MACOSX/Figure 3 - Source data 1. Uncropped and labelled membranes for Figure 3/._Fig 3D_Gamma Tubulin_Labelled.tif
- Figure 3 - Source data 1. Uncropped and labelled membranes for Figure 3/Fig 3C_Arpin_Labelled.tif
- __MACOSX/Figure 3 - Source data 1. Uncropped and labelled membranes for Figure 3/._Fig 3C_Arpin_Labelled.tif
- Figure 3 - Source data 1. Uncropped and labelled membranes for Figure 3/Fig 3D_ZO-1_Labelled.tif
- __MACOSX/Figure 3 - Source data 1. Uncropped and labelled membranes for Figure 3/._Fig 3D_ZO-1_Labelled.tif
- Figure 3 - Source data 1. Uncropped and labelled membranes for Figure 3/Fig 3C_Gamma Tubulin_Labelled.tif
- __MACOSX/Figure 3 - Source data 1. Uncropped and labelled membranes for Figure 3/._Fig 3C_Gamma Tubulin_Labelled.tif
- Figure 3 - Source data 1. Uncropped and labelled membranes for Figure 3/Fig 3C_VE-Cadherin_Labelled.tif
- __MACOSX/Figure 3 - Source data 1. Uncropped and labelled membranes for Figure 3/._Fig 3C_VE-Cadherin_Labelled.tif
- Figure 3 - Source data 1. Uncropped and labelled membranes for Figure 3/Fig 3A_WASP_Labelled.tif
- __MACOSX/Figure 3 - Source data 1. Uncropped and labelled membranes for Figure 3/._Fig 3A_WASP_Labelled.tif
- Figure 3 - Source data 1. Uncropped and labelled membranes for Figure 3/Fig 3A_Gamma Tubulin_Labelled.tif
- Figure 3 - Source data 1. Uncropped and labelled membranes for Figure 3/Fig 3A_Arpin_Labelled.tif
- Figure 3 - Source data 1. Uncropped and labelled membranes for Figure 3/Fig 3A_WAVE2_Labelled.tif
- __MACOSX/Figure 3 - Source data 1. Uncropped and labelled membranes for Figure 3/._Fig 3A_WAVE2_Labelled.tif
- Figure 3 - Source data 1. Uncropped and labelled membranes for Figure 3/Fig 3A_arpC5_Labelled.tif
- __MACOSX/Figure 3 - Source data 1. Uncropped and labelled membranes for Figure 3/._Fig 3A_arpC5_Labelled.tif
- Figure 3 - Source data 1. Uncropped and labelled membranes for Figure 3/Fig 3D_Arpin_Labelled.tif
- __MACOSX/Figure 3 - Source data 1. Uncropped and labelled membranes for Figure 3/._Fig 3D_Arpin_Labelled.tif
