# Supplementary material for: Arpin deficiency increases actomyosin contractility and vascular permeability
Source: eLife. 2024 Sep 19;12:RP90692. doi: 10.7554/eLife.90692 (PMC11412691; doi:10.7554/eLife.90692)
Supplement: Figure 3—source data 2. [file elife-90692-fig3-data2.zip]

Archive with 30 entries (29 files):
- Figure 3 - Source data 2. Raw unedited membranes for Figure 3/
- Figure 3 - Source data 2. Raw unedited membranes for Figure 3/Fig 3A_Arpin.tif
- Figure 3 - Source data 2. Raw unedited membranes for Figure 3/.DS_Store
- __MACOSX/Figure 3 - Source data 2. Raw unedited membranes for Figure 3/._.DS_Store
- Figure 3 - Source data 2. Raw unedited membranes for Figure 3/Fig 3C_Vinculin.tif
- __MACOSX/Figure 3 - Source data 2. Raw unedited membranes for Figure 3/._Fig 3C_Vinculin.tif
- Figure 3 - Source data 2. Raw unedited membranes for Figure 3/Fig 3D_Claudin-5.tif
- __MACOSX/Figure 3 - Source data 2. Raw unedited membranes for Figure 3/._Fig 3D_Claudin-5.tif
- Figure 3 - Source data 2. Raw unedited membranes for Figure 3/Fig 3A_WAVE2.tif
- __MACOSX/Figure 3 - Source data 2. Raw unedited membranes for Figure 3/._Fig 3A_WAVE2.tif
- Figure 3 - Source data 2. Raw unedited membranes for Figure 3/Fig 3A_WASP.tif
- __MACOSX/Figure 3 - Source data 2. Raw unedited membranes for Figure 3/._Fig 3A_WASP.tif
- Figure 3 - Source data 2. Raw unedited membranes for Figure 3/Fig 3D_ZO-1.tif
- __MACOSX/Figure 3 - Source data 2. Raw unedited membranes for Figure 3/._Fig 3D_ZO-1.tif
- Figure 3 - Source data 2. Raw unedited membranes for Figure 3/Fig 3C_B-catenin.tif
- __MACOSX/Figure 3 - Source data 2. Raw unedited membranes for Figure 3/._Fig 3C_B-catenin.tif
- Figure 3 - Source data 2. Raw unedited membranes for Figure 3/Fig 3C_Arpin.tif
- __MACOSX/Figure 3 - Source data 2. Raw unedited membranes for Figure 3/._Fig 3C_Arpin.tif
- Figure 3 - Source data 2. Raw unedited membranes for Figure 3/Fig 3A_arpC5.tif
- __MACOSX/Figure 3 - Source data 2. Raw unedited membranes for Figure 3/._Fig 3A_arpC5.tif
- Figure 3 - Source data 2. Raw unedited membranes for Figure 3/Fig 3C_Gamma Tubulin.tif
- __MACOSX/Figure 3 - Source data 2. Raw unedited membranes for Figure 3/._Fig 3C_Gamma Tubulin.tif
- Figure 3 - Source data 2. Raw unedited membranes for Figure 3/Fig 3A_Gamma Tubulin.tif
- __MACOSX/Figure 3 - Source data 2. Raw unedited membranes for Figure 3/._Fig 3A_Gamma Tubulin.tif
- Figure 3 - Source data 2. Raw unedited membranes for Figure 3/Fig 3C_VE-Cadherin.tif
- __MACOSX/Figure 3 - Source data 2. Raw unedited membranes for Figure 3/._Fig 3C_VE-Cadherin.tif
- Figure 3 - Source data 2. Raw unedited membranes for Figure 3/Fig 3D_Arpin.tif
- __MACOSX/Figure 3 - Source data 2. Raw unedited membranes for Figure 3/._Fig 3D_Arpin.tif
- Figure 3 - Source data 2. Raw unedited membranes for Figure 3/Fig 3D_Gamma Tubulin.tif
- __MACOSX/Figure 3 - Source data 2. Raw unedited membranes for Figure 3/._Fig 3D_Gamma Tubulin.tif
