# Supplementary material for: Arpin deficiency increases actomyosin contractility and vascular permeability
Source: eLife. 2024 Sep 19;12:RP90692. doi: 10.7554/eLife.90692 (PMC11412691; doi:10.7554/eLife.90692)
Supplement: Figure 4—source data 1. [file elife-90692-fig4-data1.zip]

Archive with 19 entries (18 files):
- Figure 4 - Source data 1. Uncropped and labelled membranes for Figure 4/
- Figure 4 - Source data 1. Uncropped and labelled membranes for Figure 4/Fig 4D_p-Cofilin (Ser3)_Labelled.tif
- __MACOSX/Figure 4 - Source data 1. Uncropped and labelled membranes for Figure 4/._Fig 4D_p-Cofilin (Ser3)_Labelled.tif
- Figure 4 - Source data 1. Uncropped and labelled membranes for Figure 4/Fig 4C_Arpin_Labelled.tif
- __MACOSX/Figure 4 - Source data 1. Uncropped and labelled membranes for Figure 4/._Fig 4C_Arpin_Labelled.tif
- Figure 4 - Source data 1. Uncropped and labelled membranes for Figure 4/Fig 4D_Coronin1B_Labelled.tif
- __MACOSX/Figure 4 - Source data 1. Uncropped and labelled membranes for Figure 4/._Fig 4D_Coronin1B_Labelled.tif
- Figure 4 - Source data 1. Uncropped and labelled membranes for Figure 4/Fig 4C_Actin_Labelled.tif
- __MACOSX/Figure 4 - Source data 1. Uncropped and labelled membranes for Figure 4/._Fig 4C_Actin_Labelled.tif
- Figure 4 - Source data 1. Uncropped and labelled membranes for Figure 4/Fig 4D_Arpin_Labelled.tif
- __MACOSX/Figure 4 - Source data 1. Uncropped and labelled membranes for Figure 4/._Fig 4D_Arpin_Labelled.tif
- Figure 4 - Source data 1. Uncropped and labelled membranes for Figure 4/Fig 4D_Cortactin_Labelled.tif
- __MACOSX/Figure 4 - Source data 1. Uncropped and labelled membranes for Figure 4/._Fig 4D_Cortactin_Labelled.tif
- Figure 4 - Source data 1. Uncropped and labelled membranes for Figure 4/Fig 4C_Gamma Tubulin_Labelled.tif
- __MACOSX/Figure 4 - Source data 1. Uncropped and labelled membranes for Figure 4/._Fig 4C_Gamma Tubulin_Labelled.tif
- Figure 4 - Source data 1. Uncropped and labelled membranes for Figure 4/Fig 4D_Cofilin_Labelled.tif
- __MACOSX/Figure 4 - Source data 1. Uncropped and labelled membranes for Figure 4/._Fig 4D_Cofilin_Labelled.tif
- Figure 4 - Source data 1. Uncropped and labelled membranes for Figure 4/Fig 4D_Gamma Tubulin_Labelled.tif
- __MACOSX/Figure 4 - Source data 1. Uncropped and labelled membranes for Figure 4/._Fig 4D_Gamma Tubulin_Labelled.tif
