# Supplementary material for: Arpin deficiency increases actomyosin contractility and vascular permeability
Source: eLife. 2024 Sep 19;12:RP90692. doi: 10.7554/eLife.90692 (PMC11412691; doi:10.7554/eLife.90692)
Supplement: Figure 4—source data 2. [file elife-90692-fig4-data2.zip]

Archive with 19 entries (18 files):
- Figure 4 - Source data 2 - Raw unedited membranes for Figure 4/
- Figure 4 - Source data 2 - Raw unedited membranes for Figure 4/Fig 4D_Cofilin.tif
- __MACOSX/Figure 4 - Source data 2 - Raw unedited membranes for Figure 4/._Fig 4D_Cofilin.tif
- Figure 4 - Source data 2 - Raw unedited membranes for Figure 4/Fig 4C_Actin.tif
- __MACOSX/Figure 4 - Source data 2 - Raw unedited membranes for Figure 4/._Fig 4C_Actin.tif
- Figure 4 - Source data 2 - Raw unedited membranes for Figure 4/Fig 4C_Gamma Tubulin.tif
- __MACOSX/Figure 4 - Source data 2 - Raw unedited membranes for Figure 4/._Fig 4C_Gamma Tubulin.tif
- Figure 4 - Source data 2 - Raw unedited membranes for Figure 4/Fig 4D_Gamma Tubulin.tif
- __MACOSX/Figure 4 - Source data 2 - Raw unedited membranes for Figure 4/._Fig 4D_Gamma Tubulin.tif
- Figure 4 - Source data 2 - Raw unedited membranes for Figure 4/Fig 4D_Coronin1B.tif
- __MACOSX/Figure 4 - Source data 2 - Raw unedited membranes for Figure 4/._Fig 4D_Coronin1B.tif
- Figure 4 - Source data 2 - Raw unedited membranes for Figure 4/Fig 4D_Arpin.tif
- __MACOSX/Figure 4 - Source data 2 - Raw unedited membranes for Figure 4/._Fig 4D_Arpin.tif
- Figure 4 - Source data 2 - Raw unedited membranes for Figure 4/Fig 4D_Cortactin.tif
- __MACOSX/Figure 4 - Source data 2 - Raw unedited membranes for Figure 4/._Fig 4D_Cortactin.tif
- Figure 4 - Source data 2 - Raw unedited membranes for Figure 4/Fig 4D_p-Cofilin (Ser3).tif
- __MACOSX/Figure 4 - Source data 2 - Raw unedited membranes for Figure 4/._Fig 4D_p-Cofilin (Ser3).tif
- Figure 4 - Source data 2 - Raw unedited membranes for Figure 4/Fig 4C_Arpin.tif
- __MACOSX/Figure 4 - Source data 2 - Raw unedited membranes for Figure 4/._Fig 4C_Arpin.tif
