# Supplementary material for: Arpin deficiency increases actomyosin contractility and vascular permeability
Source: eLife. 2024 Sep 19;12:RP90692. doi: 10.7554/eLife.90692 (PMC11412691; doi:10.7554/eLife.90692)
Supplement: Figure 6—source data 1. [file elife-90692-fig6-data1.zip]

Archive with 26 entries (25 files):
- Figure 6 - Source data 1. Uncropped and labelled membranes for Figure 6/
- Figure 6 - Source data 1. Uncropped and labelled membranes for Figure 6/Fig 6B_Gamma Tubulin_Labelled.tif
- __MACOSX/Figure 6 - Source data 1. Uncropped and labelled membranes for Figure 6/._Fig 6B_Gamma Tubulin_Labelled.tif
- Figure 6 - Source data 1. Uncropped and labelled membranes for Figure 6/Fig 6B_pMYPT1(Thr696)_Labelled.tif
- __MACOSX/Figure 6 - Source data 1. Uncropped and labelled membranes for Figure 6/._Fig 6B_pMYPT1(Thr696)_Labelled.tif
- Figure 6 - Source data 1. Uncropped and labelled membranes for Figure 6/Fig 6C_Arpin_Labelled.tif
- Figure 6 - Source data 1. Uncropped and labelled membranes for Figure 6/Fig 6C_ROCK1_Labelled.tif
- __MACOSX/Figure 6 - Source data 1. Uncropped and labelled membranes for Figure 6/._Fig 6C_ROCK1_Labelled.tif
- Figure 6 - Source data 1. Uncropped and labelled membranes for Figure 6/Fig 6C_Gamma Tubulin_Labelled.tif
- __MACOSX/Figure 6 - Source data 1. Uncropped and labelled membranes for Figure 6/._Fig 6C_Gamma Tubulin_Labelled.tif
- Figure 6 - Source data 1. Uncropped and labelled membranes for Figure 6/Fig 6A_MLC_Labelled.tif
- __MACOSX/Figure 6 - Source data 1. Uncropped and labelled membranes for Figure 6/._Fig 6A_MLC_Labelled.tif
- Figure 6 - Source data 1. Uncropped and labelled membranes for Figure 6/Fig 6B_MYPT1_Labelled.tif
- __MACOSX/Figure 6 - Source data 1. Uncropped and labelled membranes for Figure 6/._Fig 6B_MYPT1_Labelled.tif
- Figure 6 - Source data 1. Uncropped and labelled membranes for Figure 6/Fig 6A_Arpin_Labelled.tif
- Figure 6 - Source data 1. Uncropped and labelled membranes for Figure 6/Fig 6C_ZIPK_Labelled.tif
- __MACOSX/Figure 6 - Source data 1. Uncropped and labelled membranes for Figure 6/._Fig 6C_ZIPK_Labelled.tif
- Figure 6 - Source data 1. Uncropped and labelled membranes for Figure 6/Fig 6A_Gamma Tubulin_Labelled.tif
- Figure 6 - Source data 1. Uncropped and labelled membranes for Figure 6/Fig 6B_Arpin_Labelled.tif
- __MACOSX/Figure 6 - Source data 1. Uncropped and labelled membranes for Figure 6/._Fig 6B_Arpin_Labelled.tif
- Figure 6 - Source data 1. Uncropped and labelled membranes for Figure 6/Fig 6C_mDia_Labelled.tif
- __MACOSX/Figure 6 - Source data 1. Uncropped and labelled membranes for Figure 6/._Fig 6C_mDia_Labelled.tif
- Figure 6 - Source data 1. Uncropped and labelled membranes for Figure 6/Fig 6B_pMYPT1(Thr853)_Labelled.tif
- __MACOSX/Figure 6 - Source data 1. Uncropped and labelled membranes for Figure 6/._Fig 6B_pMYPT1(Thr853)_Labelled.tif
- Figure 6 - Source data 1. Uncropped and labelled membranes for Figure 6/Fig 6A_pMLC (Ser19)_Labelled.tif
- __MACOSX/Figure 6 - Source data 1. Uncropped and labelled membranes for Figure 6/._Fig 6A_pMLC (Ser19)_Labelled.tif
