# Supplementary material for: Arpin deficiency increases actomyosin contractility and vascular permeability
Source: eLife. 2024 Sep 19;12:RP90692. doi: 10.7554/eLife.90692 (PMC11412691; doi:10.7554/eLife.90692)
Supplement: Figure 6—source data 2. [file elife-90692-fig6-data2.zip]

Archive with 26 entries (25 files):
- Figure 6 - Source data 2. Raw unedited membranes for Figure 6/
- Figure 6 - Source data 2. Raw unedited membranes for Figure 6/Fig 6A_Arpin.tif
- Figure 6 - Source data 2. Raw unedited membranes for Figure 6/Fig 6C_ROCK1.tif
- __MACOSX/Figure 6 - Source data 2. Raw unedited membranes for Figure 6/._Fig 6C_ROCK1.tif
- Figure 6 - Source data 2. Raw unedited membranes for Figure 6/Fig 6A_pMLC (Ser19).tif
- __MACOSX/Figure 6 - Source data 2. Raw unedited membranes for Figure 6/._Fig 6A_pMLC (Ser19).tif
- Figure 6 - Source data 2. Raw unedited membranes for Figure 6/Fig 6C_ZIPK.tif
- __MACOSX/Figure 6 - Source data 2. Raw unedited membranes for Figure 6/._Fig 6C_ZIPK.tif
- Figure 6 - Source data 2. Raw unedited membranes for Figure 6/Fig 6B_MYPT1.tif
- __MACOSX/Figure 6 - Source data 2. Raw unedited membranes for Figure 6/._Fig 6B_MYPT1.tif
- Figure 6 - Source data 2. Raw unedited membranes for Figure 6/Fig 6A_Gamma Tubulin.tif
- Figure 6 - Source data 2. Raw unedited membranes for Figure 6/Fig 6C_Arpin.tif
- Figure 6 - Source data 2. Raw unedited membranes for Figure 6/Fig 6A_MLC.tif
- __MACOSX/Figure 6 - Source data 2. Raw unedited membranes for Figure 6/._Fig 6A_MLC.tif
- Figure 6 - Source data 2. Raw unedited membranes for Figure 6/Fig 6B_pMYPT1(Thr853).tif
- __MACOSX/Figure 6 - Source data 2. Raw unedited membranes for Figure 6/._Fig 6B_pMYPT1(Thr853).tif
- Figure 6 - Source data 2. Raw unedited membranes for Figure 6/Fig 6C_mDia.tif
- __MACOSX/Figure 6 - Source data 2. Raw unedited membranes for Figure 6/._Fig 6C_mDia.tif
- Figure 6 - Source data 2. Raw unedited membranes for Figure 6/Fig 6B_Gamma Tubulin.tif
- __MACOSX/Figure 6 - Source data 2. Raw unedited membranes for Figure 6/._Fig 6B_Gamma Tubulin.tif
- Figure 6 - Source data 2. Raw unedited membranes for Figure 6/Fig 6B_pMYPT1(Thr696).tif
- __MACOSX/Figure 6 - Source data 2. Raw unedited membranes for Figure 6/._Fig 6B_pMYPT1(Thr696).tif
- Figure 6 - Source data 2. Raw unedited membranes for Figure 6/Fig 6C_Gamma Tubulin.tif
- __MACOSX/Figure 6 - Source data 2. Raw unedited membranes for Figure 6/._Fig 6C_Gamma Tubulin.tif
- Figure 6 - Source data 2. Raw unedited membranes for Figure 6/Fig 6B_Arpin.tif
- __MACOSX/Figure 6 - Source data 2. Raw unedited membranes for Figure 6/._Fig 6B_Arpin.tif
