# Supplementary material for: Arpin deficiency increases actomyosin contractility and vascular permeability
Source: eLife. 2024 Sep 19;12:RP90692. doi: 10.7554/eLife.90692 (PMC11412691; doi:10.7554/eLife.90692)
Supplement: Figure 8—source data 1. [file elife-90692-fig8-data1.zip]

Archive with 9 entries (8 files):
- Figure 8 - Source data 1. Uncropped and labelled membranes for Figure 8/
- Figure 8 - Source data 1. Uncropped and labelled membranes for Figure 8/Fig 8C_Gamma Tubulin_Labelled.tif
- __MACOSX/Figure 8 - Source data 1. Uncropped and labelled membranes for Figure 8/._Fig 8C_Gamma Tubulin_Labelled.tif
- Figure 8 - Source data 1. Uncropped and labelled membranes for Figure 8/.DS_Store
- __MACOSX/Figure 8 - Source data 1. Uncropped and labelled membranes for Figure 8/._.DS_Store
- Figure 8 - Source data 1. Uncropped and labelled membranes for Figure 8/Fig 8C_Arpin_Labelled.tif
- __MACOSX/Figure 8 - Source data 1. Uncropped and labelled membranes for Figure 8/._Fig 8C_Arpin_Labelled.tif
- Figure 8 - Source data 1. Uncropped and labelled membranes for Figure 8/Fig 8B_Genotyping gel_Labelled.tif
- __MACOSX/Figure 8 - Source data 1. Uncropped and labelled membranes for Figure 8/._Fig 8B_Genotyping gel_Labelled.tif
