# Supplementary material for: Arpin deficiency increases actomyosin contractility and vascular permeability
Source: eLife. 2024 Sep 19;12:RP90692. doi: 10.7554/eLife.90692 (PMC11412691; doi:10.7554/eLife.90692)
Supplement: Figure 8—source data 2. [file elife-90692-fig8-data2.zip]

Archive with 7 entries (6 files):
- Figure 8 - Source data 2. Raw unedited membranes for Figure 8/
- Figure 8 - Source data 2. Raw unedited membranes for Figure 8/Fig 8B_Genotyping gel.tif
- __MACOSX/Figure 8 - Source data 2. Raw unedited membranes for Figure 8/._Fig 8B_Genotyping gel.tif
- Figure 8 - Source data 2. Raw unedited membranes for Figure 8/Fig 8C_Arpin.tif
- __MACOSX/Figure 8 - Source data 2. Raw unedited membranes for Figure 8/._Fig 8C_Arpin.tif
- Figure 8 - Source data 2. Raw unedited membranes for Figure 8/Fig 8C_Gamma Tubulin.tif
- __MACOSX/Figure 8 - Source data 2. Raw unedited membranes for Figure 8/._Fig 8C_Gamma Tubulin.tif
