# Supplementary material for: Arpin deficiency increases actomyosin contractility and vascular permeability
Source: eLife. 2024 Sep 19;12:RP90692. doi: 10.7554/eLife.90692 (PMC11412691; doi:10.7554/eLife.90692)
Supplement: Figure 8—figure supplement 1—source data 1. [file elife-90692-fig8-figsupp1-data1.zip]

Archive with 17 entries (16 files):
- Figure 8 - Figure supplement 1 - Source data 2. Uncropped and labelled membranes for Figure 8 - Figure supplement 1/
- Figure 8 - Figure supplement 1 - Source data 2. Uncropped and labelled membranes for Figure 8 - Figure supplement 1/Fig 8_FS1_Arpin_Labelled.tif
- __MACOSX/Figure 8 - Figure supplement 1 - Source data 2. Uncropped and labelled membranes for Figure 8 - Figure supplement 1/._Fig 8_FS1_Arpin_Labelled.tif
- Figure 8 - Figure supplement 1 - Source data 2. Uncropped and labelled membranes for Figure 8 - Figure supplement 1/.DS_Store
- __MACOSX/Figure 8 - Figure supplement 1 - Source data 2. Uncropped and labelled membranes for Figure 8 - Figure supplement 1/._.DS_Store
- Figure 8 - Figure supplement 1 - Source data 2. Uncropped and labelled membranes for Figure 8 - Figure supplement 1/Fig 8_FS1_VE-Cadherin_Labelled.tif
- __MACOSX/Figure 8 - Figure supplement 1 - Source data 2. Uncropped and labelled membranes for Figure 8 - Figure supplement 1/._Fig 8_FS1_VE-Cadherin_Labelled.tif
- Figure 8 - Figure supplement 1 - Source data 2. Uncropped and labelled membranes for Figure 8 - Figure supplement 1/Fig 8_FS1_Claudin-1_Labelled.tif
- __MACOSX/Figure 8 - Figure supplement 1 - Source data 2. Uncropped and labelled membranes for Figure 8 - Figure supplement 1/._Fig 8_FS1_Claudin-1_Labelled.tif
- Figure 8 - Figure supplement 1 - Source data 2. Uncropped and labelled membranes for Figure 8 - Figure supplement 1/Fig 8_FS1_Claudin-5_Labelled.tif
- __MACOSX/Figure 8 - Figure supplement 1 - Source data 2. Uncropped and labelled membranes for Figure 8 - Figure supplement 1/._Fig 8_FS1_Claudin-5_Labelled.tif
- Figure 8 - Figure supplement 1 - Source data 2. Uncropped and labelled membranes for Figure 8 - Figure supplement 1/Fig 8_FS1_B-catenin_Labelled.tif
- __MACOSX/Figure 8 - Figure supplement 1 - Source data 2. Uncropped and labelled membranes for Figure 8 - Figure supplement 1/._Fig 8_FS1_B-catenin_Labelled.tif
- Figure 8 - Figure supplement 1 - Source data 2. Uncropped and labelled membranes for Figure 8 - Figure supplement 1/Fig 8_FS1_Gamma Tubulin_Labelled.tif
- __MACOSX/Figure 8 - Figure supplement 1 - Source data 2. Uncropped and labelled membranes for Figure 8 - Figure supplement 1/._Fig 8_FS1_Gamma Tubulin_Labelled.tif
- Figure 8 - Figure supplement 1 - Source data 2. Uncropped and labelled membranes for Figure 8 - Figure supplement 1/Fig 8_FS1_Vinculin_Labelled.tif
- __MACOSX/Figure 8 - Figure supplement 1 - Source data 2. Uncropped and labelled membranes for Figure 8 - Figure supplement 1/._Fig 8_FS1_Vinculin_Labelled.tif
